# Supplementary material for: Cervicovaginal microbiome and natural history of HPV in a longitudinal study
Source: PLoS Pathog. 2020 Mar 26;16(3):e1008376. doi: 10.1371/journal.ppat.1008376 (PMC7098574; doi:10.1371/journal.ppat.1008376)
Supplement: S2 Table — (CSV) [file ppat.1008376.s002.csv]

fungi	V1_est	V1_p	V1_mean	V2_est	V2_p	V2_mean
Candida_albicans	-0.121686678104201	0.457655738792993	0.252815310370491	-0.0917140567055737	0.660090336168477	0.257600650230898
Malassezia_restricta	-0.805728369713879	0.438244475874292	0.0059957397418151	-33.6320203158219	0.57323770682424	0.000553849101749506
Malassezia_sympodialis	-0.600251095830995	0.473207287291842	0.00601125153874705	2.6577331479885	0.43443380987802	0.00318419694204404
Aureobasidium_pullulans	0.189518882671838	0.926895699531053	0.00320796666968584	8.03201405304252	0.444555492620224	0.00103281670670103
Agaricales_sp	-6.90488142542353	0.338354131766638	0.000965798172809876	-3.73674550118788	0.200979487650281	0.00356487616562381
Hymenochaete_sp	NA	NA	NA	NA	NA	NA
Aspergillus_japonicus	-38	0.485585710943878	8.7719298245614e-05	-2.41495786900389	0.19911192357038	0.00552602811711355
Wickerhamomyces_sydowiorum	-121.517968310805	0.213527994338954	8.68093116993094e-05	105.319148936171	0.444502178786733	7.57575757575758e-05
Phoma_sp	17.8277366900303	0.194788461499741	0.000435111533695103	-18.0937654817033	0.200829337327961	0.000737464344092222
Candida_glabrata	2.61751103627661	0.179999973237547	0.00293921072234122	-1.63367186807895	0.179781577765318	0.00894711272298037
Cladosporium_sphaerospermum	0.755000568329869	0.575521126952827	0.00548386914881889	6.00894887120522	0.837492567088585	0.00053439720921099
Chaetothyriales_sp	NA	NA	NA	6.01459908214349	0.448791008874257	0.00132175814956855
Meyerozyma_guilliermondii	-0.216593825321053	0.912975640975999	0.00498599486526928	-1.82884474810734	0.298108875277489	0.00766917861534851
Microascus_brevicaulis	NA	NA	NA	NA	NA	NA
Ascomycota_sp	4.72551358628118	0.307059647494659	0.00229287052591561	0.881356241208883	0.454904114706443	0.00918327557465147
Fungi_sp	-0.281478449629472	0.37232287792598	0.0636610971230956	-0.0463172746652024	0.899902010209453	0.0640787786767249
Penicillium_citrinum	-136.893915195375	0.327478563315446	4.78952333636633e-05	2.2004076952478	0.444502178786736	0.00362602049678652
Hyphodermella_sp	NA	NA	NA	-51.1148936170213	0.199923773251761	0.00026015651015651
Aspergillus_penicillioides	-0.149427619486324	0.433654405244557	0.240782061629842	0.238095564952107	0.293969324141693	0.317200416127214
Polyporaceae_sp	9480.83838383837	0.155200969687778	7.13826825612107e-07	17.5904641653193	0.4438366784531	0.000479482979301071
Acremonium_hennebertii	-248	0.485585710943878	1.34408602150538e-05	5060.68085106381	0.444502178786738	1.57661066545583e-06
Herpotrichiellaceae_sp	2.9343376129736	0.157692531723081	0.00232065143515532	NA	NA	NA
Malassezia_globosa	0.212092550664444	0.827501159477514	0.015489114423427	0.317733384135613	0.545521943892948	0.0236642931308797
Pichia_terricola	-10.367466170558	0.123334688447613	0.00166667601213704	3.83733027695903	0.557080670565459	0.00203000290902589
Candida_tropicalis	0.695824730887605	0.0878725363912484	0.0225542194794974	3.4587641959786	0.364714398614239	0.00488787927925101
Curvularia_borreriae	-2.96749815920657	0.457863779764722	0.00131888695300674	-893.617021276596	0.199923773251761	1.48809523809524e-05
Aspergillus_flavus	1.61678832690588	0.22695122667677	0.00462565956672668	-4.09267903043739	0.199946532409469	0.00339387871289759
Schizophyllum_sp	1.22210852063185	0.132864083057805	0.0171076330343726	-0.606415199717768	0.365437524013643	0.022596594387812
Spiromastix_sp	-840.190281137204	0.462286119704628	4.88115002504128e-06	-1787.23404255319	0.199923773251761	7.44047619047619e-06
Hypocreales_sp	9.31040740909363	0.399332945965201	0.00060939848998339	NA	NA	NA
Clitopilus_scyphoides	43269.1414141413	0.155200969687779	1.56408852741065e-07	5.5224633642554	0.448435601282786	0.00143998795490691
Nectriaceae_sp	-0.785651109671893	0.320538230770018	0.00880145814769216	76.5995522696856	0.803936942146678	8.48996373809513e-05
Teratosphaeriaceae_sp	1.86178531580017	0.548260779207444	0.00292801279041556	31.1401945669429	0.623626560434459	0.000265635134528009
Marasmiaceae_sp	-12.306687585673	0.494327071731321	0.000268096646535594	NA	NA	NA
Clitocybe_ulmicola	-5.81000969513727	0.481472598187209	0.000584588094530523	182.297872340426	0.444502178786734	4.37675070028011e-05
Malassezia_furfur	-0.529923719419082	0.42039828376595	0.0103678821364342	0.917720194150401	0.441013074227492	0.0088272184239152
Malassezia_japonica	-115.830442872165	0.40540951849502	5.32242113135992e-05	-528.510638297873	0.19992377325176	2.51610305958132e-05
Corticiaceae_sp	-35.9226798517728	0.505925341424219	0.000113301645194198	-128.624739445552	0.519962800246333	9.6431258581011e-05
Pleurotus_djamor	-0.57938558841593	0.476204471305801	0.00601782293154291	57.4468085106385	0.444502178786734	0.000138888888888889
Eurotiales_sp	-0.120015935056579	0.958442343829107	0.00613697513767853	1.89359761410582	0.264064272387255	0.0112035309873205
Huntiella_tyalla	1232.19583267793	0.22504931471654	5.69664581401687e-06	-343.747680598054	0.716599645698932	1.93243193569301e-05
Auriculariales_sp	-65.3333333333335	0.485585710943878	5.10204081632653e-05	57.4468085106385	0.444502178786734	0.000138888888888889
Naganishia_diffluens	0.326251276845912	0.670197482918986	0.0128279094859112	6.57159529722283	0.280151933264893	0.00264816725188049
Trametes_versicolor	-13.1509311381788	0.345962586733266	0.000529243617069281	-14.9872910416665	0.605380825676518	0.000590808725170337
Cystofilobasidium_macerans	NA	NA	NA	5060.68085106381	0.444502178786738	1.57661066545583e-06
Phanerochaete_australis	-3.75652699525978	0.259745486306565	0.00231247595224068	303.680228013222	0.231615016113487	6.37113796985351e-05
Diatrypaceae_sp	873.707070707069	0.155200969687779	7.74593338497289e-06	-1.53105232892467	0.199923773251761	0.00868544600938967
Tilletia_sp	-22.4922715836798	0.439845542489339	0.000182212550052629	NA	NA	NA
Pluteus_iguazuensis	512.31313131313	0.155200969687779	1.32100396301189e-05	-479.932683508672	0.734193055826384	1.05794742891517e-05
Xylaria_sp	499.420046137484	0.305433217174476	1.33125185438655e-05	-38.3305627907391	0.714022572890464	0.000150042971734148
Peniophora_sp	1.32216973001627	0.153091897581613	0.00634901338603024	0.497938695111821	0.449216945071312	0.0160577390349263
Phaeococcomyces_catenatus	7.15322733741905	0.155694586007533	0.000947312275552103	NA	NA	NA
Psathyrella_sp	-5.09594792670077	0.358357847236546	0.00114797184302562	-823.434877939125	0.0941988207699656	2.7187711577522e-05
Hannaella_sp	-1.792244907875	0.792090644928273	0.00163906144212761	-8.64925050208963	0.607720623852368	0.00134462013790372
Microstromatales_sp	-182.699462074729	0.305301837170993	3.9313776989229e-05	328.978723404255	0.444502178786736	2.42530073729142e-05
Marasmius_trichotus	873.707070707069	0.155200969687779	7.74593338497289e-06	2111.74468085107	0.444502178786735	3.77826139523637e-06
Microdochium_sp	-14.6666666666667	0.485585710943878	0.000227272727272727	5060.68085106381	0.444502178786738	1.57661066545583e-06
Tilletia_opaca	-81.7265216685711	0.667745624001215	2.93207712731072e-05	523.531914893617	0.444502178786736	1.52401853206535e-05
Elmerina_sp	-631.333333333335	0.485585710943877	5.27983104540655e-06	NA	NA	NA
Cladosporium_delicatulum	0.558370635042428	0.205147905099643	0.0270667007139741	1.59702436527588	0.284669390101226	0.014454769792098
Phlebiopsis_flavidoalba	-6.08246097192953	0.612736643451388	0.000513567084487468	91.0074731343489	0.843820633259832	3.31479872642005e-05
Trechispora_sp	NA	NA	NA	NA	NA	NA
Sympodiomycopsis_sp	-585.333333333334	0.485585710943878	5.69476082004556e-06	-403.193633690734	0.402935150163997	2.90106117024452e-05
Phlebia_ochraceofulva	386.529686412081	0.202444860200849	1.83016447974816e-05	55.3360112862462	0.464606159626566	0.000141572854364587
Malassezia_sp	-0.0961883654360765	0.8353544133419	0.0281576239178245	3.30965705369951	0.196639783050694	0.00863970351999813
Phanerochaete_pseudomagnoliae	NA	NA	NA	NA	NA	NA
Magnaporthaceae_sp	NA	NA	NA	-375.880282718647	0.43551513391351	3.05872223679011e-05
Graphilbum_sp	3.75274311744899	0.155200969687779	0.0018033946251768	NA	NA	NA
Trichosporon_debeurmannianum	-7.82406686835629	0.74671862319898	0.000342367074703152	-22.6438961732584	0.234163072681494	0.000739602045723048
Cenococcum_geophilum	-0.388496862023847	0.515446309294792	0.0103568795200624	-2.00974470039846	0.199233198641953	0.00802196575323846
Sterigmatomyces_halophilus	7.64364330708098	0.225809683600839	0.000919753229629582	3.49980215788907	0.443787838915673	0.00230671962110721
Brassica_oleracea	1.67550345108169	0.543228207848781	0.00415414770069558	2.13562618016922	0.286675047972585	0.00740639547077102
Pleosporaceae_sp	-0.849705403704247	0.257724247503956	0.0105686372183009	-0.97771071380825	0.20673681887422	0.0138392587169622
Pyricularia_penniseticola	-2.659900147543	0.316942680879211	0.00258362371937862	-644.936752138083	0.223665590792308	2.11384260019191e-05
Aspergillus_sp	-0.0288864814172023	0.946878741848829	0.0303466510884266	2.0539463554336	0.230509287583574	0.0106473378920865
Trichoderma_longibrachiatum	7.94938246608624	0.155200969687778	0.000851346226772848	NA	NA	NA
Marasmius_nigrobrunneus	-14.3333333333334	0.485585710943878	0.000232558139534884	NA	NA	NA
Tulasnellaceae_sp	-5.56502158107742	0.499830714737597	0.000615167997123154	-1787.23404255319	0.199923773251761	7.44047619047619e-06
Trametes_polyzona	NA	NA	NA	NA	NA	NA
Cystobasidium_pinicola	1.27977110236772	0.168355682348419	0.00554695111821106	NA	NA	NA
Fusarium_delphinoides	NA	NA	NA	NA	NA	NA
Wallemia_mellicola	0.0650050638668892	0.943938184541131	0.0116751390805552	-0.708686055629438	0.241976749364364	0.0197730598922223
Candida_parapsilosis	23.4997367302231	0.116958293202685	0.000584722793730782	-205.247973998141	0.145096053851573	0.000172154471806095
Bannoa_ogasawarensis	NA	NA	NA	986.482868353007	0.375531024467977	1.08399869808553e-05
Erythrobasidiales_sp	153.6017210832	0.282875748695044	4.82754752907851e-05	2.32517554951652	0.444299178905879	0.00343449026634275
Rhodotorula_mucilaginosa	-2.54215249161688	0.264269878045583	0.00367523879411144	-0.272833536380578	0.807218942860814	0.0185381319667606
Filobasidium_magnum	-1.1626608648777	0.381777162258459	0.00455709736727816	52.0330277574488	0.27301760622672	0.000313013859525487
Clitopilus_sp	20.0808901994413	0.172395312406988	0.000360709882349484	NA	NA	NA
Wickerhamomyces_sp	-76.6794802841792	0.608329124801286	3.58061210679968e-05	NA	NA	NA
Dothideomycetes_sp	18.4841058163347	0.218073135909783	0.000414968075333776	51.649336165295	0.474127902674432	0.000216074777491966
Pezizales_sp	NA	NA	NA	-5.56532442412519	0.199923773251762	0.00238941548183254
Malassezia_cuniculi	12.6154266514583	0.299453968843414	0.000563062665109661	764.808510638298	0.444502178786736	1.04323151393757e-05
Choanephora_infundibulifera	-4.22285174693107	0.485585710943878	0.000789355992844365	182.297872340426	0.444502178786734	4.37675070028011e-05
Polyporales_sp	0.801238062986834	0.24467609402574	0.0092161126727928	-285.550135152418	0.12713871249364	0.000112962491316509
Orbilia_sp	-19.783333398923	0.284740380647924	0.000489947521149456	-8.60920291711593	0.852267815378636	0.000375610250156379
Funneliformis_mosseae	-2.37265663490989	0.138139400022335	0.00867337716679058	0.78452913859125	0.544091980264203	0.00977302025212927
Candida_haemulonis	-1.12659015032882	0.478697747726713	0.00309207737984529	NA	NA	NA
Trichosporon_asahii	0.323445511156204	0.677923625529903	0.0182272882433464	0.677103774700609	0.45979435876258	0.0136444138091844
Malasseziales_sp	-0.272063214845892	0.773461105085911	0.00996704660905746	-0.694448051861601	0.19952928679933	0.0194965109119194
Bionectria_zelandiae-novae	-437.948568705435	0.337698435068839	1.43542412087459e-05	-52.8544288772396	0.532953247694403	0.000211668280729364
Ustilago_sp	-12.7725927647397	0.436471766488885	0.000337076136973628	31.5881473336448	0.18713469853173	0.000742306788818417
Basidiomycota_sp	2.5144696732739	0.406024676713858	0.0036682914365071	3.12065517952483	0.452461563279672	0.00314772788449969
Bipolaris_microlaenae	216.203652897021	0.0684656123994778	5.10888275089068e-05	4.19835173336692	0.442765430452508	0.00192876080469558
Scopuloides_hydnoides	29.7777777777777	0.155200969687779	0.000227272727272727	NA	NA	NA
Trichosporon_ovoides	57.5634733138781	0.261490577095275	0.000222222185032938	161.683960633891	0.29412326807598	9.23790957004986e-05
Tilletia_barclayana	NA	NA	NA	301.762049320982	0.646891881603135	1.91394293399357e-05
Phialemoniopsis_ocularis	NA	NA	NA	NA	NA	NA
Pezizomycetes_sp	19.7525925925926	0.155200969687779	0.000342622201918684	NA	NA	NA
Junghuhnia_sp	9.8131313131313	0.155200969687778	0.000689655172413793	NA	NA	NA
Gymnopus_eneficola	-1752.46946833446	0.585695638309344	1.63723219051687e-06	-1269.5744680851	0.199923773251761	1.04742751801575e-05
Hymenochaetaceae_sp	-276.333333333334	0.485585710943878	1.20627261761158e-05	-16.548463356974	0.199923773251761	0.000803571428571429
Conocybe_juniana_var._sordescens	-39.2646432242525	0.442162273596274	0.00012682651735419	NA	NA	NA
Chlorophyta_sp	0.870129870129869	0.155200969687778	0.00777777777777778	NA	NA	NA
Marasmiellus_sp	-39.0314498379608	0.469698691256063	9.22491063761383e-05	NA	NA	NA
Phlebiopsis_sp	NA	NA	NA	NA	NA	NA
Capnodiales_sp	-119.666666666667	0.485585710943878	2.78551532033426e-05	NA	NA	NA
Clitopilus_prunulus	1095.0101010101	0.155200969687778	6.18046971569839e-06	NA	NA	NA
Barssia_maroccana	NA	NA	NA	319.021276595746	0.444502178786733	2.50100040016006e-05
Fomes_meliae	-1444	0.485585710943878	2.3084025854109e-06	38947.0212765958	0.444502178786734	2.04860940393661e-07
Aspergillus_wentii	-91.0000000000001	0.485585710943878	3.66300366300366e-05	NA	NA	NA
Exobasidium_sp	-97.8695652173916	0.485585710943878	3.40589367688435e-05	-995.744680851061	0.199923773251762	1.33547008547009e-05
Thanatephorus_cucumeris	NA	NA	NA	NA	NA	NA
Orbiliomycetes_sp	23.1089421247009	0.681277173571165	0.0001860302958936	-296.813126121459	0.282764350242502	4.64871414602848e-05
Junghuhnia_nitida	21.2173608614948	0.150562517528913	0.000326180795010646	117.455693860251	0.896844032221104	1.58403062828996e-05
Polyporus_leprieurii	6.49696969696968	0.155200969687779	0.00104166666666667	-1005.21792041146	0.425360164100954	1.12187375857126e-05
Plantae_sp	15.6235895945126	0.0424378414417961	0.00089785192559413	14.9484355307586	0.267258975435736	0.00111570612699118
Pseudolagarobasidium_acaciicola	-614.000000000001	0.485585710943878	5.42888165038002e-06	NA	NA	NA
Lulwoana_uniseptata	NA	NA	NA	5060.68085106381	0.444502178786738	1.57661066545583e-06
Agaricomycetes_sp	7.65064983198458	0.152611633440004	0.000895669854299162	638.042553191492	0.444502178786733	1.25050020008003e-05
Trametes_hirsuta	42.2467095194367	0.155200969687779	0.000160194174757282	2111.74468085107	0.444502178786735	3.77826139523637e-06
Nakazawaea_holstii	NA	NA	NA	-135.326215106248	0.204310881884014	9.89286355875742e-05
Erysiphe_platani	2174.45454545454	0.155200969687779	3.11235605353252e-06	NA	NA	NA
Ceriporia_alachuana	10.6731902356902	0.155200969687779	0.000634081902245707	NA	NA	NA
Schizopora_flavipora	139.025151251846	0.720226442894284	1.7430864963435e-05	57.4468085106385	0.444502178786734	0.000138888888888889
Genolevuria_bromeliarum	NA	NA	NA	-1385.74468085107	0.19992377325176	9.59619223092277e-06
Gymnopilus_lepidotus	1531.43004561763	0.141496254440742	4.72470487832352e-06	328.978723404255	0.444502178786736	2.42530073729142e-05
Diaporthaceae_sp	-680.666666666668	0.485585710943878	4.89715964740451e-06	NA	NA	NA
Phlebia_sp	22.9922913343965	0.155200969687779	0.00029434546862897	NA	NA	NA
Latorua_caligans	NA	NA	NA	NA	NA	NA
Exophiala_salmonis	NA	NA	NA	NA	NA	NA
Aspergillus_conicus	12.5814948427772	0.225140714184505	0.000771945184011933	8.6105182962989	0.172616412228112	0.00290723905139569
Wallemia_sp	-105.621643908815	0.500567306965475	3.09984257930815e-05	-120.853225372782	0.129328484212211	0.000152972891536508
Aspergillus_caespitosus	8.66320561754929	0.154332401810384	0.000784459946033647	NA	NA	NA
Rigidoporus_sp	-134.666666666667	0.485585710943878	2.47524752475248e-05	NA	NA	NA
Tilletia_narayanaraoana	NA	NA	NA	3.81981944296202	0.49955930743413	0.00197187428473977
Curvularia_hawaiiensis	NA	NA	NA	NA	NA	NA
Orbilia_bomiensis	NA	NA	NA	NA	NA	NA
Kodamaea_ohmeri	-82.512980939114	0.489043962374238	4.02365691733823e-05	NA	NA	NA
Podoscypha_sp	NA	NA	NA	NA	NA	NA
Cladosporium_halotolerans	-2.65368570075868	0.892166862384221	0.000329959478698899	-213.895972476478	0.0473856355873232	0.000164326772803646
Phanerochaete_sp	NA	NA	NA	NA	NA	NA
Ampelomyces_sp	2.09467512065025	0.156223497405569	0.00326748993851764	1.78695202213187	0.455453247780088	0.00442537452732962
Pseudocercospora_sp	2174.45454545454	0.155200969687779	3.11235605353252e-06	-692.872340425533	0.19992377325176	1.91923844618455e-05
Grammothele_fuligo	-10.1852800033589	0.491103074249141	0.000366034874946826	-253.896740775995	0.311283035371667	7.4092558325186e-05
Alternaria_venezuelensis	-240.570179644168	0.344416241889315	2.68393540357797e-05	NA	NA	NA
Ceratobasidium_ramicola	-3.62056737588653	0.485585710943878	0.000920666013712047	105.319148936171	0.444502178786733	7.57575757575758e-05
Monographella_cucumerina	12.0013468013468	0.155200969687778	0.00056390977443609	NA	NA	NA
Hygrophorus_sp	NA	NA	NA	NA	NA	NA
Pluteus_longistriatus	NA	NA	NA	NA	NA	NA
Yamadazyma_triangularis	NA	NA	NA	5060.68085106381	0.444502178786738	1.57661066545583e-06
Penicillium_capsulatum	NA	NA	NA	NA	NA	NA
Wallemia_hederae	NA	NA	NA	NA	NA	NA
Malassezia_dermatis	124.074464114829	0.362815036113465	6.96168783833512e-05	-1787.23404255319	0.199923773251761	7.44047619047619e-06
Botrytis_caroliniana	-804.000000000001	0.485585710943878	4.14593698175788e-06	NA	NA	NA
Schwanniomyces_polymorphus	-13.0374962262258	0.936994364085759	3.8285312025293e-05	-18.4968217599523	0.833977639089557	0.000226996982365102
Neoascochyta_desmazieri	1640.25460680388	0.0560124738250387	8.25945626965732e-06	NA	NA	NA
Penicillium_digitatum	-4.06557377049181	0.485585710943878	0.000819892473118279	NA	NA	NA
Articulospora_sp	NA	NA	NA	NA	NA	NA
Aplosporella_artocarpi	-15.0791567717591	0.644390344134394	0.000168282125878096	NA	NA	NA
Marasmius_imitarius	NA	NA	NA	NA	NA	NA
Melnikomyces_vietnamensis	-119.666666666667	0.485585710943878	2.78551532033426e-05	182.297872340426	0.444502178786734	4.37675070028011e-05
Hypocreales_fam_Incertae_sedis_sp	-68.5490766485239	0.463964275746128	5.36151149613971e-05	NA	NA	NA
Magnaporthe_oryzae	-21.599313093458	0.334622967344119	0.000294757808283156	NA	NA	NA
Cunninghamella_blakesleeana	NA	NA	NA	-963.802169588423	0.557137165333371	8.98139159836657e-06
Pleosporales_sp	4.43120044690093	0.107850591510062	0.0031110735082251	4.27462082097743	0.432514248502172	0.00208185535716414
Wallemia_tropicalis	90.0977182346436	0.189260356301621	8.21739998383936e-05	-1385.74468085107	0.19992377325176	9.59619223092277e-06
Amanita_sp	10817.2853535353	0.155200969687779	6.25635410964261e-07	NA	NA	NA
Lentinus_tigrinus	-1284.66666666667	0.485585710943878	2.59470679813181e-06	NA	NA	NA
Sidera_lowei	2271.23232323232	0.155200969687779	2.97973778307509e-06	-11143.4523110264	0.268466351724215	1.22131943636035e-06
Talbotiomyces_calosporus	NA	NA	NA	NA	NA	NA
Ceriporia_lacerata	2.58538467240193	0.150788601573262	0.00267392159589038	107.559641473036	0.434914679245988	7.73341864230316e-05
Ceratocystis_adiposa	NA	NA	NA	5060.68085106381	0.444502178786738	1.57661066545583e-06
Filobasidiales_sp	49.3538474941974	0.721001502559333	5.14710718690356e-05	NA	NA	NA
Microascaceae_sp	NA	NA	NA	NA	NA	NA
Crepidotus_cesatii	1368.29048446856	0.325135578019161	4.59317939130833e-06	NA	NA	NA
Aspergillus_gracilis	-10.7868288542119	0.466381025272747	0.000337057990005064	-201.874819812058	0.148704704883342	8.32122110766236e-05
Auricularia_mesenterica	-1703.56864723923	0.39786871404183	2.8725774796281e-06	38947.0212765958	0.444502178786734	2.04860940393661e-07
Trechisporales_sp	NA	NA	NA	-1277.87234042553	0.199923773251761	1.04062604062604e-05
Sordariomycetes_sp	NA	NA	NA	NA	NA	NA
Funalia_floccosa	NA	NA	NA	49.4042553191491	0.444502178786734	0.000161498708010336
Endogone_sp	-5.42122591884987	0.624363460967408	0.000991496000536357	49.3632765248038	0.318408270128576	0.000329660642681174
Phaeophleospora_hymenocallidicola	NA	NA	NA	-3.2329961387569	0.200523295879943	0.00411724459697268
Meira_argovae	-804.000000000001	0.485585710943878	4.14593698175788e-06	NA	NA	NA
Cystobasidium_pallidum	NA	NA	NA	NA	NA	NA
Microascales_sp	-2.27122126870573	0.482446135694109	0.00148882053165603	NA	NA	NA
Candida_palmioleophila	NA	NA	NA	NA	NA	NA
Hanseniaspora_sp	1666.87878787879	0.155200969687779	4.06008932196508e-06	-34.2899420179629	0.731954434265103	0.000149373594603277
Valsaria_neotropica	NA	NA	NA	NA	NA	NA
Coriolopsis_sp	-1.85431129812837	0.473065938935468	0.00190273383869503	NA	NA	NA
Mycosphaerella_tassiana	218.595959595959	0.155200969687779	3.09597523219814e-05	3.99956556858887	0.441732498830271	0.00201911970219088
Amylosporus_sp	NA	NA	NA	2096.51338853359	0.754103988434764	1.99738817102361e-06
Aureobasidium_sp	NA	NA	NA	NA	NA	NA
Stereum_sanguinolentum	-80.5906212358693	0.464572584386253	6.17287355666875e-05	-122.382605607277	0.94027869836388	8.98010352787124e-06
Debaryomyces_prosopidis	2174.45454545454	0.155200969687779	3.11235605353252e-06	NA	NA	NA
Cutaneotrichosporon_mucoides	-12.0441769988307	0.378926413101105	0.000439952613653191	NA	NA	NA
Steccherinum_ochraceum	740.722222222221	0.155200969687779	9.13659205116491e-06	-5.91799351838805	0.199923773251761	0.00224702380952381
Aspergillus_amstelodami	-1.10367158254999	0.468295353531347	0.00482384429724314	2.1794971727825	0.340547968998031	0.00572954324820179
Stagonospora_sp	-59.4565883790556	0.613557453457505	4.56845109400675e-05	45.5744680851064	0.444502178786735	0.000175070028011204
Aspergillus_melleus	NA	NA	NA	NA	NA	NA
Aspergillus_niger	NA	NA	NA	NA	NA	NA
Polyporus_tricholoma	-3.1947082530584	0.984547269864688	5.25815747906799e-05	NA	NA	NA
Crinipellis_rhizomaticola	-67.3333333333334	0.485585710943878	4.95049504950495e-05	NA	NA	NA
Leptospora_rubella	NA	NA	NA	NA	NA	NA
Auricularia_nigricans	937.626425472726	0.198842027137444	1.12777743812733e-05	NA	NA	NA
Sporidiobolales_fam_Incertae_sedis_sp	NA	NA	NA	NA	NA	NA
Cladosporium_dominicanum	-69.5714285714287	0.485585710943878	4.79123887748118e-05	NA	NA	NA
Meira_sp	NA	NA	NA	NA	NA	NA
Macrocybe_gigantea	NA	NA	NA	NA	NA	NA
Yarrowia_lipolytica	6.7380671292109	0.153959733894904	0.00101039630144191	-1368.61438646596	0.205746737025316	9.80105317131643e-06
Megasporoporia_sp	-829.166504798936	0.255938038456562	1.10992282667356e-05	21.7557347710906	0.765757521675396	0.000187159738113881
Cordycipitaceae_sp	657.651558132411	0.074073328884388	1.61531275239262e-05	NA	NA	NA
Epicoccum_nigrum	NA	NA	NA	-90.045212588102	0.203025565823273	0.000148407634886908
Symmetrospora_marina	NA	NA	NA	NA	NA	NA
Elaphomyces_muricatus	NA	NA	NA	5060.68085106381	0.444502178786738	1.57661066545583e-06
Ophiostoma_tsotsi	NA	NA	NA	-46.3085115690632	0.588586209456336	0.000173109600679694
Tilletia_ehrhartae	3599.29709889762	0.495429033276027	1.27800171982931e-06	54.6666329418592	0.343345957080794	0.000223388822746825
Lentinus_scleropus	-38.3055057165262	0.25155210823783	0.000290701194668642	-151.979179487972	0.634046188078691	4.66664069398992e-05
Sterigmatomyces_elviae	109.29797979798	0.155200969687779	6.19195046439628e-05	NA	NA	NA
Toxicocladosporium_irritans	-1.04142157322431	0.540842195094213	0.00344045915387536	-328.276323866853	0.488978736981201	3.27321383287802e-05
Aspergillus_proliferans	NA	NA	NA	NA	NA	NA
Pseudozyma_sp	-0.777085931758749	0.485976777146093	0.00428761037976055	NA	NA	NA
Allophoma_tropica	85.3855218855217	0.155200969687779	7.92602377807133e-05	-1385.74468085107	0.19992377325176	9.59619223092277e-06
Phlebia_acerina	NA	NA	NA	-1787.23404255319	0.199923773251761	7.44047619047619e-06
Agaricus_rotalis	-804.000000000001	0.485585710943878	4.14593698175788e-06	NA	NA	NA
Pseudopestalotiopsis_theae	NA	NA	NA	-1385.74468085107	0.19992377325176	9.59619223092277e-06
Antrodia_xantha	NA	NA	NA	NA	NA	NA
Huntiella_moniliformopsis	NA	NA	NA	NA	NA	NA
Digitatispora_marina	NA	NA	NA	15.6656534954407	0.444502178786736	0.000509313154831199
Rhodotorula_toruloides	102.066814331735	0.141180840991724	7.78923729257617e-05	2092.13557021246	0.334674796932105	6.04827538305094e-06
Termitomyces_microcarpus	-1241.35513509992	0.54833613098432	2.46481143815196e-06	-5.05030453359391	0.200981944910019	0.00263764470451991
Cutaneotrichosporon_moniliiforme	-2251.00000000001	0.485585710943878	1.4808233377758e-06	NA	NA	NA
Aspergillus_caesiellus	-74.4452955612882	0.246453159980891	0.000134634232107064	-42.733898327379	0.931848188772492	3.32619945080017e-05
Erratomyces_patelii	NA	NA	NA	NA	NA	NA
Chrysothrix_sp	0.690454391095351	0.519156534552728	0.00657830305009926	NA	NA	NA
Clitopilus_giovanellae	1.8514832835203	0.152036227776746	0.00374466675072055	217.953576830893	0.395876096907058	4.50673232339523e-05
Grammothele_lineata	4182.42424242424	0.155200969687779	1.61812297734628e-06	NA	NA	NA
Boreoplaca_ultrafrigida	357.271550985786	0.28854090049881	1.84898706755254e-05	-1269.5744680851	0.199923773251761	1.04742751801575e-05
Onygenales_sp	-36.0474781745898	0.42846265324073	0.0001191382788302	15.3896976483763	0.444502178786734	0.000518445754202139
Penicillium_sp	-2.98759607696667	0.490966922189873	0.00112351142443417	-135.326215106248	0.204310881884014	9.89286355875742e-05
Curvularia_sorghina	2884.60942760942	0.155200969687779	2.34613279111598e-06	NA	NA	NA
Cryptococcus_victoriae	NA	NA	NA	10.0043814612382	0.424158615277479	0.000870848339335734
Zygoascus_meyerae	NA	NA	NA	NA	NA	NA
Ciliophora_sp	NA	NA	NA	5060.68085106381	0.444502178786738	1.57661066545583e-06
Ceratobasidiaceae_sp	-19.4476984028837	0.472399731697912	0.000205243142375653	NA	NA	NA
Candida_quercitrusa	NA	NA	NA	52.6595744680853	0.444502178786733	0.000151515151515152
Sporobolomyces_johnsonii	43269.1414141413	0.155200969687779	1.56408852741065e-07	19473.5106382979	0.444502178786734	4.09721880787322e-07
Candida_sp	-34.3899982635671	0.272731002281332	0.000418247534960827	23.3894938460038	0.801831079945716	0.000254471036760521
Lepiota_vellingana	NA	NA	NA	NA	NA	NA
Heterochaete_delicata	-4044.00000000001	0.485585710943878	8.24266402901418e-07	5060.68085106381	0.444502178786738	1.57661066545583e-06
Termitomyces_sp	-9.3149748245508	0.345314351258256	0.00065400726391159	-1787.23404255319	0.199923773251761	7.44047619047619e-06
Aspergillus_tamarii	-579.000000000001	0.485585710943878	5.75705238917674e-06	638.042553191492	0.444502178786733	1.25050020008003e-05
Cystobasidium_slooffiae	NA	NA	NA	NA	NA	NA
Coprinopsis_sp	-0.510584676081509	0.469062044355634	0.00703579455646996	NA	NA	NA
Cryptococcus_frias	-14.0007663288015	0.438064250357761	0.000294237925816873	NA	NA	NA
Wolfiporia_dilatohypha	NA	NA	NA	NA	NA	NA
Sporobolomyces_symmetricus	NA	NA	NA	NA	NA	NA
Cyberlindnera_jadinii	20.2747194961745	0.158493407517102	0.000453393657525782	127.975210812941	0.295174823619791	0.000116210650191233
Russulales_sp	NA	NA	NA	3.77234042553193	0.444502178786734	0.00211505922165821
Sagenomella_griseoviridis	18.9936319718928	0.155200969687779	0.000356312935708753	NA	NA	NA
Sporobolomyces_sp	-1359.66666666667	0.485585710943878	2.4515812699191e-06	5357.87234042556	0.444502178786733	1.48915892304027e-06
Cantharellales_sp	3.36118816569051	0.155432310244818	0.0020146923035142	NA	NA	NA
Microbotryomycetes_sp	-150.666666666667	0.485585710943878	2.21238938053097e-05	56.0331392010497	0.27323867040622	0.00029040404040404
Ascosphaera_subglobosa	NA	NA	NA	4.73799392097266	0.444502178786734	0.00168398768283295
Tremellomycetes_sp	1481.44444444444	0.155200969687779	4.56829602558246e-06	523.531914893617	0.444502178786736	1.52401853206535e-05
Gymnopus_gibbosus	NA	NA	NA	182.297872340426	0.444502178786734	4.37675070028011e-05
Porotheleum_fimbriatum	27.8658847107483	0.179549043156753	0.000262284822304589	57.4468085106385	0.444502178786734	0.000138888888888889
Cladosporium_cladosporioides	-405.98557853622	0.38689926373413	1.26233207164465e-05	NA	NA	NA
Sporobolomyces_patagonicus	-85.6881455158803	0.315208304496968	8.14246603221158e-05	-88.0935337393324	0.213033506106608	0.000153535269684029
Tilletia_challinorae	NA	NA	NA	3.16689170857031	0.441647066048294	0.00255095699726572
Tilletia_festiva	-3.74375474603998	0.484480947647112	0.000894877872989636	NA	NA	NA
Steccherinum_sp	-356.571096795135	0.647493462912668	9.77063188980305e-06	2530.34042553191	0.444502178786738	3.15322133091166e-06
Fereydounia_khargensis	-34.1060606060607	0.485585710943878	9.7734340293203e-05	NA	NA	NA
Pseudeurotiaceae_sp	-2.61731880928624	0.482104017391177	0.0012939631466322	-57.2644376899695	0.199923773251762	0.000232218683651805
Panus_conchatus	NA	NA	NA	NA	NA	NA
Rhizopus_stolonifer	NA	NA	NA	NA	NA	NA
Candida_orthopsilosis	-15.0091131992109	0.89180093847043	8.25497468164428e-05	NA	NA	NA
Calocera_sp	NA	NA	NA	NA	NA	NA
Phaeosphaeria_sp	940.633509003073	0.155200969687779	7.194807226089e-06	NA	NA	NA
Melampsora_occidentalis	-5.72	0.485585710943878	0.000582750582750583	NA	NA	NA
Anthracocystis_sp	NA	NA	NA	NA	NA	NA
Physciella_chloantha	-4.08471818820548	0.299513535690388	0.0023815708215578	-12.1012996376878	0.24037514130186	0.00128422880936639
Henningsomyces_sp	-4.40084388185655	0.485585710943878	0.000757430488974113	NA	NA	NA
Pseudolagarobasidium_belizense	85.9839064894753	0.629605757514993	4.87309214143522e-05	NA	NA	NA
Rhodotorula_sp	NA	NA	NA	NA	NA	NA
Agaricus_chartaceus	NA	NA	NA	9.2826747720365	0.444502178786734	0.000859528487229862
Candida_etchellsii	281.139639402789	0.654879451860439	1.13696161358285e-05	212.680851063831	0.444502178786733	3.7515006002401e-05
Penicillium_catenatum	-0.761904761904764	0.485585710943878	0.004375	NA	NA	NA
Clonostachys_rosea	NA	NA	NA	NA	NA	NA
Phaeotheca_triangularis	NA	NA	NA	5060.68085106381	0.444502178786738	1.57661066545583e-06
Acidomyces_acidothermus	109.29797979798	0.155200969687779	6.19195046439628e-05	NA	NA	NA
Kazachstania_gamospora	NA	NA	NA	5060.68085106381	0.444502178786738	1.57661066545583e-06
Gymnopus_indoctus	NA	NA	NA	NA	NA	NA
