# Supplementary material for: Cervicovaginal microbiome and natural history of HPV in a longitudinal study
Source: PLoS Pathog. 2020 Mar 26;16(3):e1008376. doi: 10.1371/journal.ppat.1008376 (PMC7098574; doi:10.1371/journal.ppat.1008376)
Supplement: S4 Table — (XLSX) [file ppat.1008376.s004.xlsx]

## Sheet: Sheet1
Component	pEta-squr (Effect Size)	Power
V1 Gardnerella	0.0482	0.82
V1 Lactobacillus	0.1976	0.99
V1 Fungal Observed OTUs	0.0841	0.98
V1 Cell Motility	0.1787	0.99
V2 Shannon	0.2628	0.99
